# Supplementary material for: Vascular Responses following Light Therapy: A Pilot Study with Healthy Volunteers
Source: J Clin Med. 2023 Mar 13;12(6):2229. doi: 10.3390/jcm12062229 (PMC10054429; doi:10.3390/jcm12062229)
Supplement: Supplementary file 1 [file jcm-12-02229-s001.zip]

Archive with 1 entries (1 files):
- jcm-2171482-supplementary.pdf
